# Supplementary material for: Identification of the Genetic Basis of Phage Resistance in Sequentially Generated Phage-Resistant Klebsiella pneumoniae Using an Established Phage Library
Source: Antibiotics (Basel). 2025 Oct 22;14(11):1056. doi: 10.3390/antibiotics14111056 (PMC12649466; doi:10.3390/antibiotics14111056)
Supplement: Supplementary file 1 [file antibiotics-14-01056-s001.zip]

Archive with 1 entries (1 files):
- antibiotics-3845101-supplementary.pdf
